# Supplementary material for: Lipid Metabolism-Related Gene Markers Used for Prediction Prognosis, Immune Microenvironment, and Tumor Stage of Pancreatic Cancer
Source: Biochem Genet. 2023 Jul 28;62(2):931–49. doi: 10.1007/s10528-023-10457-y (PMC11031448; doi:10.1007/s10528-023-10457-y)
Supplement: Supplementary file 3 — Supplementary file3 (XLSX 30 KB) [file 10528_2023_10457_MOESM3_ESM.xlsx]

## Sheet: The detailed lipid metabolism-r
The detailed lipid metabolism-related gene sets from the GSEA and KEGG database.
AADAT
ACAA1
ACAA2
ACADL
ACADM
ACADS
ACADVL
ACAT2
ACO2
ACOT2
ACOT8
ACOX1
ACSL1
ACSL4
ACSL5
ACSM3
ACSS1
ADH1C
ADH7
ADIPOR2
ADSL
ALAD
ALDH1A1
ALDH3A1
ALDH3A2
ALDH9A1
ALDOA
AOC3
APEX1
AQP7
AUH
BCKDHB
BLVRA
BMPR1B
BPHL
CA2
CA4
CA6
CBR1
CBR3
CD1D
CD36
CEL
CIDEA
CPOX
CPT1A
CPT2
CRAT
CRYZ
CYP1A1
CYP4A11
CYP4A22
D2HGDH
DECR1
DHCR24
DLD
DLST
ECH1
ECHS1
ECI1
ECI2
EHHADH
ELOVL5
ENO2
ENO3
EPHX1
ERP29
ETFDH
FABP1
FABP2
FASN
FH
FMO1
G0S2
GABARAPL1
GAD2
GAPDHS
GCDH
GLUL
GPD1
GPD2
GRHPR
GSTZ1
H2AZ1
HADH
HADHB
HAO2
HCCS
HIBCH
HMGCL
HMGCS1
HMGCS2
HPGD
HSD17B10
HSD17B11
HSD17B4
HSD17B7
HSDL2
HSP90AA1
HSPH1
IDH1
IDH3B
IDH3G
IDI1
IL4I1
INMT
LDHA
LGALS1
LTC4S
MAOA
MCEE
MDH1
MDH2
ME1
METAP1
MGLL
MIF
MLYCD
NBN
NCAPH2
NSDHL
NTHL1
ODC1
OSTC
PCBD1
PDHA1
PDHB
PPARA
PRDX6
PSME1
PTPRG
PTS
RAP1GDS1
RDH11
RDH16
REEP6
RETSAT
S100A10
SDHA
SDHC
SDHD
SERINC1
KMT5A
SLC22A5
SMS
SUCLA2
SUCLG1
SUCLG2
TDO2
TP53INP2
UBE2L6
UGDH
UROD
UROS
VNN1
XIST
YWHAH
ADH1A
ADH1B
CPT1C
ADH4
ADH5
ADH6
CPT1B
ALDH2
ACSL3
ALDH1B1
ACSL6
HADHA
ACADSB
ACAT1
ALDH7A1
ACOX3
AKR1A1
AGPAT1
AGPAT2
MBOAT2
GLYCTK
GPAT4
GPAT2
MBOAT1
AWAT2
DGKA
DGKB
DGKG
DGKH
DGKQ
AKR1B1
LCLAT1
TKFC
GK
GK2
GLA
LIPC
LPL
PNLIP
PNLIPRP1
PNLIPRP2
AGK
AGPAT3
AGPAT4
GPAM
PNPLA3
DGAT2
GPAT3
LIPF
DGKZ
DGKE
DGKD
PLPP1
PLPP2
PLPP3
DGAT1
DGKI
LIPG
PLA2G4B
LPCAT3
CDS1
PEMT
CDIPT
LYPLA1
CHAT
CHKA
CHKB
LYPLA2
PLA2G4E
PHOSPHO1
GPD1L
PLA2G15
PISD
LPCAT4
PLA2G2D
PLA2G2E
PLA2G2C
LCAT
ACHE
PLA2G3
PCYT1A
PLA2G1B
PLA2G2A
PLA2G4A
PLA2G5
PLD1
PLD2
CRLS1
LPCAT2
ETNK2
ETNK1
ADPRM
CHPT1
PCYT2
PLA2G2F
MBOAT7
LPCAT1
PTDSS2
PLA2G12A
PLA2G6
PLA2G10
GNPAT
PLA2G12B
JMJD7-PLA2G4B
CDS2
PCYT1B
PGS1
PTDSS1
LPGAT1
SPTLC1
NEU3
DEGS2
ACER1
NEU4
SGPP2
SGMS2
KDSR
GALC
SGMS1
GBA
GLB1
ENPP7
ACER2
ARSA
ASAH1
NEU1
NEU2
ACER3
SMPD3
SMPD4
ASAH2
SPHK2
CERK
SMPD1
SMPD2
UGCG
UGT8
SGPP1
DEGS1
SPHK1
SGPL1
B4GALT6
GAL3ST1
SPTLC2
NDUFAB1
PON1
CROT
ALOX5
DPEP1
TBXAS1
ELOVL1
PTGS2
HACD3
ACACB
PTGS1
ACOT7
SCD
TECR
GGT5
GGT1
SLC25A1
MCAT
SLC25A17
ABCD1
ABCC1
ACSBG1
PON3
PON2
PRKAG2
PTGR1
PTGDS
PHYH
ACBD5
ALOX12
PTGES3
LTA4H
ACAD10
PPARD
ACOT13
HSD17B8
PCCB
PECR
SCP2
MECR
FAAH
ELOVL4
ELOVL3
EPHX2
ACOT9
PTGIS
ACSBG2
HSD17B3
PPT1
HACL1
ACLY
PRKAB2
ALOX5AP
MORC2
CYP2J2
FADS2
CYP1B1
CYP2C9
CYP2C8
PTGR2
SLC27A2
CYP1A2
NUDT7
DPEP3
PCTP
CYP4B1
SLC27A3
SCD5
CBR4
MMUT
PTGES2
PTGES
HSD17B12
FADS1
THRSP
MMAA
OLAH
ACOXL
CYP2U1
DBI
PRXL2B
THEM4
ALOX15
ACOT11
PRKAA2
MAPKAPK2
HPGDS
ELOVL7
MID1IP1
FAAH2
CYP2C19
HACD1
ACSF2
DPEP2
GPX4
ACOX2
PPT2
ELOVL6
CYP4F11
CYP4F22
ACOT12
ACSM6
PCCA
GPX2
ACBD7
ACSF3
ACOT4
SLC25A20
ALOXE3
ALOX12B
ALOX15B
CYP8B1
ACBD4
ACOT1
CYP4F2
RXRA
CYP4F8
CYP4F3
HACD4
AKR1C3
THEM5
ELOVL2
AWAT1
ACOT6
TECRL
HACD2
NUDT19
ACBD6
GPX1
ACAD11
AMACR
DECR2
HTD2
ACACA
ARSD
HEXB
ARSF
CTSA
GBA2
STS
ARSB
ESYT2
SUMF2
B4GALNT1
GLTP
ESYT1
ARSG
SUMF1
ARSL
ESYT3
GLB1L
ARSK
B3GALNT1
ARSJ
ARSI
GM2A
PSAP
ARSH
HEXA
CPTP
AACS
OXCT1
ACSS3
HMGCLL1
BDH1
BDH2
OXCT2
NFYA
CYP51A1
MTMR7
CREBBP
TSPOAP1
ABCB4
GDE1
OSBPL7
ALDH3B1
PNPLA4
MED24
STARD3NL
ABHD5
PIK3C2A
MBTPS2
NR1H4
AGPS
CYP24A1
OSBPL5
ALAS1
NR1H3
PNPLA6
CYP46A1
PI4K2B
INPP4A
MED17
PIK3CB
PLEKHA5
MSMO1
THRAP3
MED29
MTMR1
FAR2
NFYC
RORA
SLC44A1
CSNK2A2
OSBPL3
PRKACA
SREBF1
ABCB11
PIK3C3
SYNJ2
OSBPL6
LIPE
FDFT1
LRP2
SMARCD3
SLC27A5
STARD7
SLCO1A2
NCOA1
CPNE3
DDHD2
HSD17B2
MTMR2
HSD17B14
CERS4
PITPNM2
OSBPL8
PITPNM3
HSD3B7
MED15
CYP2D6
SBF1
TSPO
MTMR3
PNPLA5
EP300
ABHD4
DDHD1
LGMN
SLC10A1
CPNE6
SEC23A
TRIB3
CSNK2A1
VAPA
LPIN2
TBL1X
BMX
MTMR8
GDPD3
VAC14
FA2H
UBE2I
SQLE
MTMR9
LHB
MED25
MED26
PLD3
PIAS4
PRKD2
PLIN3
SULT2A1
PLA2G4C
PLEKHA4
PIK3R2
PIK3CG
CAV1
PLEKHA8
MOGAT3
NRF1
AHR
PIP5K1B
CUBN
PLEKHA1
MTMR4
KPNB1
MED13
MED31
HSD17B1
ABCC3
DHRS7B
INPP4B
PPARGC1A
SC5D
OSBP
APOA5
PTPMT1
PITPNM1
MVK
CYP27B1
VDR
SLCO1B3
CCNC
MED23
FIG4
FAM120B
HMGCR
CERT1
SEC24A
BCHE
SCAP
PIKFYVE
POMC
FHL2
PRKD3
PLEKHA3
PIK3R3
HSD11B1
OSBPL9
APOA1
MED28
RAB14
NFYB
PLBD1
FABP3
PIK3CA
OCRL
AKR1D1
MED13L
ORMDL2
MOGAT1
NCOA3
VAPB
MED20
SLC10A2
INSIG2
MED1
GPCPD1
NR1D1
PLAAT1
SIN3B
SRD5A3
ORMDL1
SLC44A2
SLC27A1
HELZ2
CYP2E1
PNPLA7
OSBPL2
MED18
NR1H2
STARD3
PPARG
RAN
INPP5K
GPS2
ALDH3B2
LPIN3
TPTE2
CDK8
PIK3C2B
CSNK1G2
PLAAT4
PLAAT2
MED10
ARNTL
SBF2
MED6
CEPT1
ARF3
GRHL1
LPIN1
SLCO1B1
CLOCK
PNPLA8
HILPDA
CGA
AGT
CYP27A1
MED4
BAAT
TGS1
FDX1
CYP19A1
SLC44A5
SELENOI
CH25H
SEC24B
PIK3C2G
GLIPR1
MTMR6
CERS5
FITM1
NCOA2
CYP11A1
MBTPS1
MED9
NCOR1
OSBPL1A
PIK3R5
CARM1
PRKACB
SLC44A3
RGL1
PI4KB
PIP5K1A
CERS2
ARNT
ARF1
LBR
PLEKHA6
RAB5A
OSBPL10
PLA1A
GC
SRD5A1
PIK3R1
TNFAIP8
TNFRSF21
CYP39A1
TIAM2
EBP
STAR
PLIN2
MED22
MIGA2
IDI2
INPP5E
ANKRD1
CYP17A1
TM7SF2
MTMR12
PIP4K2A
SEC24D
AKR1C2
SAR1B
GGPS1
MED21
PLA2R1
GDPD1
CERS3
CDK19
AGPAT5
PI4K2A
PPARGC1B
MED7
MED19
SAMD8
LDLRAP1
ABHD3
GDPD5
APOA2
SYNJ1
PLA2G4D
MED8
LSS
MED27
FDPS
CYP3A4
CYP11B1
FDXR
MED11
ACP6
TNFAIP8L2
ALPI
PMVK
PPM1L
PTPN13
ALB
MTMR14
PLB1
LIPH
SLC51A
ETNPPL
STARD4
ENPP6
FABP7
FABP5
MED30
ABCA1
PRKACG
SPTSSA
INPPL1
PIP4P1
MOGAT2
PLD4
PLIN1
PEX11A
PIP4K2C
MTMR10
MVD
ANGPTL4
CYP7A1
PLAAT5
RAB4A
MFSD2A
GSTM4
PLA2G4F
INPP5D
SIN3A
PLEKHA2
SERPINA6
FABP6
FABP4
NPAS2
HSD17B13
MTM1
PIK3CD
HDAC3
PTEN
ORMDL3
CERS6
SPTLC3
STARD5
ARNT2
PPP1CA
CYP7B1
DHCR7
ESRRA
ARV1
STARD6
MED16
HSD11B2
PLAAT3
RUFY1
SEC24C
CHD9
TBL1XR1
PNPLA2
CPNE7
CYP11B2
PLD6
TMEM86B
MED14
MIGA1
PITPNB
SPNS2
TNFAIP8L3
DGAT2L6
PRKD1
MED12
INPP5J
TNFAIP8L1
SP1
CYP2R1
PIP5K1C
SLC51B
PPP1CC
INSIG1
AKR1C1
CIDEC
AGMO
SUMO2
MTF1
LIPI
PIK3R4
NCOR2
SPTSSB
FITM2
FABP12
FAR1
TXNRD1
CYP21A2
AKR1C4
NCOA6
INPP5F
SREBF2
HSD3B1
HSD3B2
RXRB
SLC44A4
CSNK2B
FABP9
PLPP6
SACM1L
PPP1CB
CPNE1
STARD10
CERS1
AKR1B15
GK3P
UGT1A9
PI4KA
FDX2
TPTE
PIK3R6
PIP4K2B
SRD5A2
AKT3
AKT1
AKT2
PRKAG3
PRKAA1
PRKAB1
PRKAG1
PRKAR1A
PRKAR1B
PRKAR2A
PRKAR2B
ACSS2
BCKDHA

## Sheet: gene list for Unsupervised clus
gene
ACAA2
ADH1C
ALDH1A1
ALDH3A2
ALDH9A1
ALDOA
CA4
CPOX
DECR1
ECI1
ENO2
EPHX1
HADH
HSDL2
MCEE
MDH2
PRDX6
TP53INP2
ADH1A
ADH1B
ADH6
ACADSB
ACAT1
MBOAT2
DGKA
LYPLA2
PCYT1A
MBOAT7
LPCAT1
KDSR
SMPD3
SMPD4
DPEP1
ELOVL1
ABCC1
PON2
PTGDS
SCP2
MECR
PRKAB2
MORC2
FADS1
ACOX2
ACACA
CTSA
ACSS3
HMGCLL1
MED24
CSNK2A2
OSBPL3
MTMR2
PITPNM2
MED15
ABHD4
SEC23A
VAC14
SQLE
PLIN3
PIP5K1B
MTMR4
KPNB1
MED23
PIKFYVE
NCOA3
MED1
RAN
MED10
ARNTL
ARF3
CGA
CH25H
TNFRSF21
MED11
INPPL1
PIP4K2C
MVD
NPAS2
PPP1CA
SEC24C
MED14
SP1
CSNK2B

## Sheet: cytohubba result
Name	NCC	DMNC	MNC	Degree	EPC	Bottleneck	EcCentricity	Closeness	Radiality	Betweenness	Stress	Clusteringcofficient
VAC14	2	0.30779	2	2	4.773	1	0.10807	15.0468	4.23777	0	0	1
TNFRSF21	1	0	1	1	9.194	1	0.13894	19.4024	5.80783	0	0	0
SQLE	10	0.23775	6	6	29.414	5	0.13894	27.4643	6.68317	304.963	762	0.33333
SP1	2	0.30779	2	2	13.812	1	0.13894	19.9024	5.82172	0	0	1
SMPD4	5	0.30898	3	4	17.974	5	0.13894	23.4595	6.41918	305.543	622	0.33333
SMPD3	2	0.30779	2	2	13.52	1	0.13894	20.4309	6.01624	0	0	1
SEC24C	1	0	1	1	1.376	1	0.0274	1	0.08219	0	0	0
SEC23A	1	0	1	1	1.376	1	0.0274	1	0.08219	0	0	0
SCP2	246	0.5854	7	7	34.244	1	0.1621	27.2167	6.5998	6.7975	34	0.7619
RAN	2	0	1	2	5.139	2	0.13894	16.4952	5.11311	97.0429	176	0
PRKAB2	2	0	1	2	13.313	2	0.12158	21.1309	6.03014	138	270	0
PRDX6	1	0	1	1	13.533	1	0.12158	17.3655	5.23816	0	0	0
PPP1CA	3	0.30779	2	3	6.656	2	0.13894	18.2881	5.30763	126.524	218	0.33333
PLIN3	1	0	1	1	5.902	1	0.10807	16.1282	5.07143	0	0	0
PITPNM2	2	0	1	2	6.75	4	0.13894	18.7429	5.61331	314.261	778	0
PIP5K1B	1	0	1	1	4.208	1	0.12158	15.3476	4.58513	0	0	0
PIP4K2C	7	0.30898	3	6	8.75	7	0.13894	20.9548	5.54384	522.906	1392	0.2
PIKFYVE	8	0.2842	4	6	7.21	3	0.12158	19.6988	5.18258	367.968	912	0.2
PCYT1A	6	0.30898	3	5	26.435	7	0.1621	27.9167	6.90548	443.305	1168	0.3
OSBPL3	4	0.30898	3	3	22.066	1	0.13894	22.3262	6.26634	15.3778	54	0.66667
NPAS2	2	0	1	2	10.561	4	0.1621	21.8333	6.22466	385.629	712	0
NCOA3	5042	0.64146	8	8	21.963	2	0.13894	23.8191	6.09961	16.8009	42	0.78571
MVD	7	0.2842	4	5	27.178	3	0.13894	26.2643	6.54423	214.348	590	0.3
MTMR4	2	0.30779	2	2	5.635	1	0.12158	16.6857	4.76575	0	0	1
MTMR2	4	0.30898	3	3	6.055	2	0.12158	17.1857	4.77965	31.6515	134	0.66667
MED24	5040	0.76834	7	7	21.877	1	0.13894	23.3191	6.08571	0	0	1
MED23	5040	0.76834	7	7	21.478	1	0.13894	23.3191	6.08571	0	0	1
MED15	5040	0.76834	7	7	21.387	1	0.13894	23.3191	6.08571	0	0	1
MED14	5040	0.76834	7	7	21.695	1	0.13894	23.3191	6.08571	0	0	1
MED11	5040	0.76834	7	7	21.571	1	0.13894	23.3191	6.08571	0	0	1
MED10	5041	0.76834	7	8	22.262	7	0.1621	25.8167	6.46086	319.684	696	0.75
MED1	5045	0.64146	8	11	22.622	17	0.1621	28.65	6.76654	1048.07	2280	0.4
MECR	6	0.30898	3	5	31.24	2	0.13894	26.5143	6.55812	34.2317	174	0.2
MDH2	298	0.39514	12	12	36.127	3	0.1621	31.1667	6.87769	340.279	1312	0.40909
MCEE	3	0.30779	2	3	26.141	1	0.13894	24.5024	6.43307	3.43016	24	0.33333
MBOAT7	3	0	1	3	24.187	1	0.13894	26.1095	6.73875	74.8462	284	0
MBOAT2	6	0.30898	3	5	27.409	9	0.1621	26.6167	6.83601	588.552	1436	0.2
LPCAT1	5	0.30779	2	5	25.298	16	0.1621	26.75	6.79432	493.422	1072	0.1
KPNB1	2	0	1	2	8.151	3	0.13894	18.7024	5.69667	180.543	362	0
KDSR	3	0.30779	2	3	22.714	1	0.13894	22.7024	6.26634	25.5191	94	0.33333
INPPL1	1	0	1	1	3.348	1	0.10807	14.5468	4.22387	0	0	0
HSDL2	241	0.66569	6	7	34.319	2	0.1621	28.5	6.79432	51.4742	212	0.66667
HMGCLL1	12	0.47366	4	4	29.993	1	0.13894	25.919	6.53033	1.78889	14	0.83333
HADH	538	0.33049	15	15	36.254	24	0.1621	34.8667	7.23894	770.069	2388	0.31429
FADS1	6	0.30898	3	5	29.737	17	0.13894	28.5857	6.87769	798.557	1986	0.2
ENO2	123	0.52304	6	7	33.441	2	0.13894	24.4619	6.19687	142.727	666	0.52381
ELOVL1	6	0.30779	2	6	30.754	3	0.13894	27.4976	6.69706	187.673	482	0.06667
ECI1	506	0.51877	10	10	35.66	4	0.1621	30.95	6.96106	288.92	920	0.57778
DGKA	2	0	1	2	11.275	5	0.1621	20.8833	6.19687	399.261	974	0
DECR1	126	0.37904	8	8	33.715	1	0.1621	28.6167	6.80822	221.055	756	0.46429
CTSA	1	0	1	1	9.1	1	0.12158	18.5893	5.58552	0	0	0
CSNK2B	6	0.2842	4	4	8.516	6	0.13894	20.4857	5.71057	187.992	442	0.5
CSNK2A2	5	0.30898	3	4	10.264	12	0.1621	22.0333	6.15519	606.664	1762	0.33333
CPOX	2	0.30779	2	2	15.452	1	0.12158	19.6798	5.73836	0	0	1
CH25H	4	0.30898	3	3	19.533	1	0.12158	21.1369	5.91898	5.79365	26	0.66667
CGA	1	0	1	1	12.613	1	0.12158	20.4643	6.00235	0	0	0
ARNTL	5	0.30898	3	4	9.174	4	0.1621	21.1167	5.97456	387.607	808	0.33333
ARF3	2	0	1	2	4.612	1	0.12158	16.1	4.84912	65.4	98	0
ALDOA	26	0.45378	5	5	32.289	1	0.13894	26.5857	6.55812	54.0115	268	0.7
ALDH9A1	30	0.56839	4	8	35.034	3	0.13894	27.8357	6.57202	97.4409	580	0.32143
ALDH3A2	27	0.56839	4	7	34.158	4	0.13894	27.6191	6.72485	278.722	984	0.28571
ALDH1A1	123	0.52304	6	7	33.34	10	0.19452	27.9333	6.82211	635.385	1994	0.52381
ADH6	288	0.58315	8	8	35.05	1	0.1621	26.9333	6.6137	51.34	332	0.71429
ADH1C	288	0.58315	8	8	34.64	1	0.1621	26.9333	6.6137	51.34	332	0.71429
ADH1B	288	0.58315	8	8	34.505	5	0.1621	26.9333	6.6137	51.34	332	0.71429
ADH1A	288	0.58315	8	8	34.876	1	0.1621	26.9333	6.6137	51.34	332	0.71429
ACSS3	4	0.30779	2	4	29.077	1	0.13894	26.3476	6.58591	35.4785	190	0.16667
ACOX2	481	0.64146	8	9	35.747	1	0.1621	29.25	6.80822	48.584	266	0.61111
ACAT1	311	0.35765	13	14	36.16	8	0.1621	33.3333	7.03053	459.125	1578	0.30769
ACADSB	122	0.52304	6	6	33.59	1	0.1621	26.55	6.57202	9.43016	44	0.73333
ACACA	11	0.25931	5	8	32.523	7	0.13894	30.2024	6.96106	563.803	1484	0.14286
ACAA2	552	0.33205	16	16	36.356	2	0.1621	34.35	7.04442	486.495	1564	0.30833
ABCC1	2	0	1	2	14.915	12	0.19452	22.2833	6.39139	549.484	1666	0

## Sheet: DEGs consisting of 43 down and 
up-regulation	down-regulation
IGF2BP3	FGL1
CYP24A1	CTRL
SERPINB5	TMED6
CEACAM5	C2CD4B
DPCR1	KLK1
SERPINB3	AQP8
KRT6A	CLPS
	RBPJL
	SPINK1
	PLA2G1B
	GNMT
	PDIA2
	ERP27
	ALB
	SYCN
	SERPINI2
	GP2
	CEL
	CTRC
	CPA2
	KIAA1324
	DPEP1
	PAK3
	CELA2A
	CELA3B
	PNLIPRP1
	CPB1
	CELA3A
	CTNND2
	CELA2B
	REG1A
	GATM
	CPA1
	PRSS3
	PRSS1
	EGF
	CELP
	REG3A
	PRSS3P2
	SLC16A12
	PNLIPRP2
	PPY
	REG3G

## Sheet: Results of differential express
ID	adj.P.Val	P.Value	t	B	logFC	Gene.symbol	Gene.title
8138566	3.8e-08	5.17e-10	6.7318	12.5155	0.983489	IGF2BP3	insulin like growth factor 2 mRNA binding protein 3
8095628	2.01e-07	4e-09	-6.3221	10.5431	-2.43384	ALB	albumin
7903592	7.9e-07	2.22e-08	-5.96941	8.89647	-1.74065	KIAA1324	KIAA1324
8169389	4.25e-06	1.82e-07	-5.52108	6.88036	-1.13206	PAK3	p21 (RAC1) activated kinase 3
7963421	3.04e-05	2.06e-06	4.97678	4.56392	1.06011	KRT6A	keratin 6A
8053341	0.00907	0.00291	-3.0358	-2.22158	-1.32197	REG3A	regenerating family member 3 alpha
